# Supplementary material for: Targeting Bile-Acid Metabolism: Nutritional and Microbial Approaches to Alleviate Ulcerative Colitis
Source: Nutrients. 2025 Mar 28;17(7):1174. doi: 10.3390/nu17071174 (PMC11990178; doi:10.3390/nu17071174)
Supplement: Supplementary file 1 [file nutrients-17-01174-s001.zip]

Archive with 1 entries (1 files):
- nutrients-3521206-supplementary.pdf
